# Supplementary material for: Continent‐wide population genomic structure and phylogeography of North America’s most destructive conifer defoliator, the spruce budworm (Choristoneura fumiferana)
Source: Ecol Evol. 2020 Jan 7;10(2):914–27. doi: 10.1002/ece3.5950 (PMC6988549; doi:10.1002/ece3.5950)
Supplement: Supplementary file 4 [file ECE3-10-914-s004.xlsx]

## Sheet: Sheet1
Table S1 Population summary, including sample locality and abbreviation, latitude, longitude, collection date, collection life stage, collector, pheromone trap lure or larval host plant, number of successfully genotyped individuals (n = total, m = number of males, f = number of females), total number of alleles sampled at each locality, analyses for individual and population-based analyses, and s…
Sample Locality	ID	Latitude	Longitude	Collection Date:	Life Stage	Collector	Trap / Larval Host	n (m : f)	alleles (n)	Analyses	Combined For Popn Analysis
CAN: AB: E of Birch Mountains	ABBM	57.5559	-111.79	2012	Adult	AAF	Pheromone lure	25 (25 : 0)	5712	Ind / Popn	No
CAN: AB: Chipewyan Lake	ABCA	56.8462	-113.58	2012	Larva	AAF	Picea glauca	19 (10 : 9)	5413	Ind / Popn	No
CAN: AB: Battle Creek, Cypress Hills	ABCB	49.655	-110.032	2008	Adult	L. Lumley	Pheromone lure	12 (12 : 0)	5114	Ind	-
CAN: AB: Christina Lake 2	ABCL	55.7263	-111.046	2012	Adult	AAF	Pheromone lure	11 (11 : 0)	5023	Ind / Popn	ABCL-ABLL
CAN: AB: Chinchaga River	ABCR	58.5954	-118.332	2012	Larva	AAF	Picea glauca	15 (6 : 9)	5279	Ind	-
CAN: AB: Reesor Lake, Cypress Hills	ABCY	49.6605	-110.101	2008	Adult	L. Lumley	Pheromone lure	11 (11 : 0)	5063	Ind	-
CAN: AB: Indian Cabins	ABIC	59.862	-117.037	2012	Larva	AAF	Picea glauca	6 (5 : 1)	4643	Ind	-
CAN: AB: Christina Lake 1	ABLL	55.719	-111.048	2012	Larva	AAF	Picea glauca	14 (9 : 5)	5207	Ind / Popn	ABCL-ABLL
CAN: AB: Red Lodge	ABRL	51.9434	-114.24	2005	Adult	L. Lumley	Pheromone lure	16 (16 : 0)	5350	Ind	-
CAN: AB: Upper Hay	ABUH	58.8916	-115.146	2012	Larva	AAF	Picea glauca	12 (1 : 11)	5061	Ind	-
USA: AK: Becker Ridge	AKBK	64.7951	-148.026	2009 (2), 2010 (2), 2011 (4)	Adult	J. Kruse	Pheromone lure	8 (8: 0)	4703	Ind	-
USA: AK: Bonanza Creek	AKBO	64.7514	-148.304	2010 (2), 2011 (4)	Adult	J. Kruse	Pheromone lure	6 (6 : 0)	4580	Ind	-
USA: AK: Byers Lake	AKBY	62.7447	-150.125	2010	Adult	J. Kruse	Pheromone lure	1 (1: 0)	3840	Ind	-
USA: AK: Hwy 2 mi 82, SE of Fairbanks	AKFB	64.212	-145.95	2006	Larva	L. Lumley	Picea glauca	2 (2 : 0)	4114	Ind	-
USA: AK: Fish Creek	AKFH	66.5384	-150.794	2009 (2), 2010 (2), 2011 (1)	Adult	J. Kruse	Pheromone lure	5 (5 : 0)	4430	Ind	-
USA: AK: Jim River	AKJM	66.8384	-150.603	2009 (2), 2010 (2), 2011 (2)	Adult	J. Kruse	Pheromone lure	6 (6 : 0)	4522	Ind	-
USA: AK: Old Silver Fox	AKOS	64.3381	-146.821	2009 (2), 2010 (2), 2011 (2)	Adult	J. Kruse	Pheromone lure	6 (6 : 0)	4569	Ind	-
USA: AK: Robertson Lake	AKRS	63.5027	-143.829	2009 (2), 2010 (2), 2011 (2)	Adult	J. Kruse	Pheromone lure	6 (6 : 0)	4557	Ind	-
USA: AK: Hwy 3 mi 341, SW of Fairbanks	AKSF	64.7849	-148.237	2006	Larva	L. Lumley	Picea glauca	24 (9 : 15)	5378	Ind / Popn	No
USA: AK: Steese Hwy mi 39-40	AKSH	65.1925	-147.257	2009 (2), 2010 (1), 2011 (2)	Adult	J. Kruse	Pheromone lure	5 (5 : 0)	4452	Ind	-
USA: AK: Parks Hwy mi 214	AKTF	63.4397	-148.854	2009 (1), 2010 (2)	Adult	J. Kruse	Pheromone lure	3 (3 : 0)	4223	Ind	-
USA: AK: Yukon River Bridge	AKYB	65.0493	-149.715	2009 (1), 2010 (2), 2011 (2)	Adult	J. Kruse	Pheromone lure	5 (5 : 0)	4449	Ind	-
USA: IA: Bluffton Fir Stand	IABF	43.3998	-91.9139	2012	Adult	A. Liebhold	Pheromone lure	18 (18 : 0)	5171	Ind / Popn	No
CAN: MB: Davey Lake	MBDL	51.648	-101.188	2012	Adult	MSDF	Pheromone lure	25 (25 : 0)	5722	Ind / Popn	No
CAN: MB: Falcon Lake	MBFL	49.6989	-95.2303	2012	Adult	MSDF	Pheromone lure	25 (25 : 0)	5714	Ind / Popn	No
CAN: MB: Grindstone Point	MBGP	51.2008	-96.8137	2012	Adult	MSDF	Pheromone lure	16 (16 : 0)	5327	Ind	-
CAN: MB: Hodgson	MBHS	51.1848	-97.9346	2012	Larva	MSDF	Picea glauca	11 (5 : 6)	5048	Ind	-
CAN: MB: Jenpeg 2	MBJA	54.5213	-97.9957	2011 (9), 2012 (17)	Adult	MSDF	Pheromone lure	26 (26 : 0)	5753	Ind / Popn	MBJA-MBJP
CAN: MB: Jenpeg 1	MBJP	54.5213	-97.9957	14/06/2012	Larva	MSDF	Abies balsamea	22 (10 : 12)	5551	Ind / Popn	MBJA-MBJP
CAN: MB: Paint Lake 2	MBPA	55.4993	-98.0353	2012	Adult	MSDF	Pheromone lure	17 (17 : 0)	5344	Ind / Popn	MBPA-MBPL
CAN: MB: Paint Lake 1	MBPL	55.4993	-98.0353	2012-06-14	Larva	MSDF	Picea glauca	25 (12 : 13)	5676	Ind / Popn	MBPA-MBPL
CAN: MB: Reed Lake	MBRL	54.5691	-100.402	13/06/2012	Larva	MSDF	Picea glauca	25 (15 : 10)	5687	Ind / Popn	No
CAN: MB: Spruce Woods 2	MBSA	49.7537	-99.2766	2011 (2), 2012 (17)	Adult	MSDF	Pheromone lure	19 (19 : 0)	5463	Ind / Popn	No
CAN: MB: Simonhouse Lake	MBSL	54.4914	-101.19	2012	Adult	MSDF	Pheromone lure	17 (17 : 0)	5384	Ind	-
CAN: MB: Spruce Woods 1	MBSW	49.7537	-99.2766	2012	Larva	MSDF	Picea glauca	25 (15 : 10)	5718	Ind / Popn	No
USA: ME: Matagamon	MEMA	46.1241	-68.7364	2013-02-09	Adult	MFS	Pheromone lure	11 (11 : 0)	4958	Ind	-
USA: ME: Princeton	MEPI	45.1942	-67.5233	23/09/13	Adult	MFS	Pheromone lure	8 (8 : 0)	4750	Ind	-
USA: ME: Russell Pond	MERP	46.0481	-69.7681	25/09/13	Adult	MFS	Pheromone lure	11 (11 : 0)	4989	Ind	-
USA: MI: Paint River	MIUP	46.1425	-88.4032	2003	Adult	V. Quinn	Pheromone lure	13 (13 : 0)	5125	Ind	-
USA: MN: Johnson Creek	MNBL	47.6778	-92.6506	2006-06-21	Adult	B. Sturtevant	Pheromone lure	20 (20 : 0)	5550	Ind / Popn	No
CAN: NB: Bath	NBBA	46.4842	-67.5722	2012-10-06	Larva	L. Lumley, M-C. Gervais	Picea glauca	3 (2 : 1)	4164	Ind	-
CAN: NB: Black Brook	NBBB	47.2734	-68.7963	2012	Adult	NBERD	Pheromone lure	25 (25 : 0)	5780	Ind / Popn	No
CAN: NB: Bathurst	NBBH	47.8567	-65.8736	2012	Adult	NBERD	Pheromone lure	16 (16 : 0)	5331	Ind	-
CAN: NB: Campbellton	NBCB	47.8337	-65.814	2012-09-06	Larva	L. Lumley, M-C. Gervais	Abies balsamea(1 Female), Picea glauca (1 male)	2 (1 : 1)	4083	Ind	-
CAN: NB: Monte Carleton	NBMC	47.5055	-67.2386	2012-11-06	Larva	L. Lumley, M-C. Gervais	Abies balsamea (1 Female, 1 Male), Picea glauca (1 male)	3 (2 : 1)	4378	Ind	-
CAN: NB: Saint-Quentin	NBSQ	47.2809	-67.7221	2012-11-06	Larva	L. Lumley, M-C. Gervais	Abies balsamea(1 Female), Picea glauca (1 male)	2 (1 : 1)	4102	Ind	-
CAN: NB: Sussex Tree Nursery	NBST	45.7329	-65.4808	2012	Adult	NBERD	Pheromone lure	20 (20 : 0)	5213	Ind / Popn	No
CAN: NL: Barletts River	NLBR	51.4484	-55.6445	31/07/2013	Adult	NDFLR	Pheromone lure	19 (19 : 0)	5474	Ind / Popn	No
CAN: NL: Carmanville	NLCV	49.3535	-54.3603	30/07/2013	Adult	NDFLR	Pheromone lure	17 (17 : 0)	5355	Ind	-
CAN: NL: Goose River 2	NLGA	53.3843	-60.4253	18/07/2013	Adult	NDFLR	Pheromone lure	20 (20 : 0)	5520	Ind / Popn	NLGA-NLGL
CAN: NL: Goose River 1	NLGL	53.3843	-60.4253	28/06/2013 - 15/07/2013	Larva	NDFLR	Abies balsamea	25 (12 : 13)	5678	Ind / Popn	NLGA-NLGL
CAN: NL: Groves Point	NLGP	53.388	-60.4076	28/06/2013 - 16/07/2013	Larva	NDFLR	Abies balsamea	25 (12 : 13)	5709	Ind / Popn	No
CAN: NL: North West River	NLNW	53.5334	-60.1455	29/07/2013	Adult	NDFLR	Pheromone lure	16 (16 : 0)	5300	Ind	-
CAN: NL: Port Saunders	NLPR	50.6486	-57.3008	2013-08-05	Adult	NDFLR	Pheromone lure	20 (20 : 0)	5510	Ind / Popn	No
CAN: NL: Seal Cove Pond	NLSC	47.8256	-53.4031	31/07/2013	Adult	NDFLR	Pheromone lure	17 (17 : 0)	5335	Ind	-
CAN: NL: Swanger Cove	NLSW	47.9238	-55.8519	31/07/2013	Adult	NDFLR	Pheromone lure	17 (17 : 0)	5349	Ind	-
CAN: NS: Pembroke Lake Rd	NSPL	46.478	-60.9729	2012	Adult	NSDNR	Pheromone lure	24 (24 : 0)	5619	Ind / Popn	No
CAN: NS: Warwick Mountain	NSWM	45.6125	-63.3424	2012	Adult	NSDNR	Pheromone lure	22 (22 : 0)	5611	Ind / Popn	No
CAN: ON: Crescent Lake	ONCL	47.2725	-84.5608	2012	Adult	OMNRF	Pheromone lure	23 (23 : 0)	5625	Ind / Popn	No
CAN: ON: Elliott Lake	ONEL	46.2485	-82.5656	2012	Adult	OMNRF	Pheromone lure	20 (20 : 0)	5515	Ind / Popn	No
CAN: ON: Ellice Swamp	ONES	43.4979	-80.9496	2012	Adult	OMNRF	Pheromone lure	18 (18 : 0)	5394	Ind / Popn	No
CAN: ON: Calm Lake	ONFF	48.7313	-92.0753	2007	Adult	OMNRF	Pheromone lure	13 (13 : 0)	5164	Ind	-
CAN: ON: Foley Lake	ONFL	50.2887	-91.3716	2007	Adult	OMNRF	Pheromone lure	2 (2 : 0)	4119	Ind	-
CAN: ON: Hugel	ONHT	46.5087	-80.2688	04/06/2013 - 08/07/2013	Larva	OMNRF	Abies balsamea	1 (0 : 1)	3877	Ind	-
CAN: ON: NW of Timmins	ONKR	49.1279	-81.9815	2012	Adult	OMNRF	Pheromone lure	25 (25 : 0)	5753	Ind / Popn	No
CAN: ON: Killarney	ONKT	46.0049	-81.4173	06/06/2013 - 09/07/2013	Larva	OMNRF	Picea glauca	1 (0 : 1)	3843	Ind	-
CAN: ON: Nairn	ONNT	46.3307	-81.6496	06/06/2013 - 08/07/2013	Larva	OMNRF	Abies balsamea	1 (1 : 0)	3850	Ind	-
CAN: ON: Pape Lake	ONPL	50.0964	-91.8395	2007	Adult	OMNRF	Pheromone lure	6 (6 : 0)	4609	Ind	-
CAN: ON: Sultan	ONSR	47.5791	-82.6685	2012	Adult	OMNRF	Pheromone lure	25 (25 : 0)	5701	Ind / Popn	No
CAN: ON: Finlayson Point	ONST	47.0535	-79.8113	04/06/2013 - 08/07/2013	Larva	OMNRF	Picea glauca	23 (14 : 9)	5613	Ind / Popn	No
CAN: ON: Hwy 527, N of Thunder Bay	ONTR	49.134	-89.3443	2007	Adult	OMNRF	Pheromone lure	24 (24 : 0)	5626	Ind / Popn	No
CAN: ON: White Lake	ONWL	48.7222	-85.6437	2012	Adult	OMNRF	Pheromone lure	25 (25 : 0)	5736	Ind / Popn	No
USA: PA: Algerine Swamp	PAAS	41.5424	-77.4887	2012	Adult	A. Liebhold	Pheromone lure	1 (1 : 0)	3811	Ind	-
USA: PA: Benson Swamp	PABS	41.9364	-79.4807	2012	Adult	A. Liebhold	Pheromone lure	5 (5 : 0)	4515	Ind	-
CAN: QC: Armagh	QCAR	46.7667	-70.65	29/06/2012	Adult	LFC	Pheromone lure	23 (23 : 0)	5593	Ind / Popn	No
CAN: QC: Lac Charles-Guay	QCCG	49.1337	-62.2127	2012	Adult	QMFFP	Pheromone lure	24 (24 : 0)	5650	Ind / Popn	No
CAN: QC: Cookshire 1	QCCL	45.4106	-71.6472	14/05/2012 - 29/06/2012	Larva	QMFFP	Picea glauca	1 (0 : 1)	3834	Ind / Popn	QCCL-QCCS
CAN: QC: Cookshire 2	QCCS	45.4106	-71.6472	2012	Adult	QMFFP	Pheromone lure	21 (21 : 0)	5555	Ind / Popn	QCCL-QCCS
CAN: QC: Douglastown	QCDT	48.7189	-64.3694	2012	Adult	QMFFP	Pheromone lure	25 (25 : 0)	5725	Ind / Popn	No
CAN: QC: Epaule	QCER	47.3	-71.1833	27/07/2011	Adult	LFC	Pheromone lure	24 (24 : 0)	5654	Ind / Popn	No
CAN: QC: Lac Étienniche 2	QCET	49.5301	-71.3737	2012	Adult	QMFFP	Pheromone lure	17 (17 : 0)	5397	Ind / Popn	QCET-QCLE
CAN: QC: Lac Gordon 2	QCGO	46.7714	-79.1225	2012	Adult	QMFFP	Pheromone lure	17 (17 : 0)	5335	Ind / Popn	QCGO-QCLG
CAN: QC: Île du Havre aux Maisons	QCHM	47.4089	-61.781	2012	Adult	QMFFP	Pheromone lure	25 (25 : 0)	5690	Ind / Popn	No
CAN: QC: Riviere de L'Île-Michon	QCIM	50.2207	-62.0216	2012	Adult	QMFFP	Pheromone lure	25 (25 : 0)	5682	Ind / Popn	No
CAN: QC: Lac Laval 2	QCLA	48.9188	-69.1633	2012	Adult	QMFFP	Pheromone lure	17 (17 : 0)	5399	Ind / Popn	QCLA-QCLV
CAN: QC: Lac Brûlé	QCLB	50.3636	-66.7558	2012	Adult	QMFFP	Pheromone lure	17 (17 : 0)	5401	Ind	-
CAN: QC: Lac du Cran 2	QCLC	48.8402	-72.8326	2012	Adult	QMFFP	Pheromone lure	15 (15 : 0)	5264	Ind / Popn	QCLC-QCLD
CAN: QC: Lac du Cran 1	QCLD	48.8402	-72.8326	21/05/2012 - 29/06/2012	Larva	QMFFP	Abies balsamea	23 (13 : 10 )	5575	Ind / Popn	QCLC-QCLD
CAN: QC: Lac Étienniche 1	QCLE	49.5301	-71.3737	28/05/2012 - 06/07/2012	Larva	QMFFP	Abies balsamea	8 (0 : 8)	4676	Ind / Popn	QCET-QCLE
CAN: QC: Lac Gordon 1	QCLG	46.7714	-79.1225	21/05/2012 - 06/07/2012	Larva	QMFFP	Abies balsamea	24 (16 : 8)	5652	Ind / Popn	QCGO-QCLG
CAN: QC: Lac Leduc	QCLL	48.2378	-75.9798	2012	Adult	QMFFP	Pheromone lure	24 (24 : 0)	5622	Ind / Popn	No
CAN: QC: Lac Moreau 2	QCLM	47.8846	-70.6106	2012	Adult	QMFFP	Pheromone lure	17 (17 : 0)	5371	Ind / Popn	QCLM-QCMO
CAN: QC: Lac Labrie	QCLR	50.1829	-66.6649	21/05/2012 - 06/07/2012	Larva	QMFFP	Picea glauca	24 (14 : 10)	5641	Ind / Popn	No
CAN: QC: Lac à la Truite 2	QCLT	49.045	-66.3484	2012	Adult	QMFFP	Pheromone lure	17 (17 : 0)	5366	Ind / Popn	QCLT-QCTR
CAN: QC: Lac Laval 1	QCLV	48.9188	-69.1633	21/05/2012 - 06/07/2012	Larva	QMFFP	Abies balsamea	23 (15 : 8)	5654	Ind / Popn	QCLA-QCLV
CAN: QC: Mont Groulx	QCMG	51.4689	-68.218	2012	Adult	QMFFP	Pheromone lure	25 (25 : 0)	5690	Ind / Popn	No
CAN: QC: Matane	QCML	48.8032	-67.5707	17/7/2013	Larva	LFC		18 (8 : 10)	5394	Ind / Popn	No
CAN: QC: Lac Moreau 1	QCMO	47.8846	-70.6106	21/05/2012 - 06/07/2012	Larva	QMFFP	Abies balsamea	14 (7 : 7)	5142	Ind / Popn	QCLM-QCMO
CAN: QC: Matapedia Valley	QCMT	48.2788	-67.1853	2013	Larva	LFC		18 (10 : 8)	5388	Ind / Popn	No
CAN: QC: Rimouski	QCRL	48.5008	-68.1651	2013	Larva	LFC		20 (10 : 10)	5463	Ind / Popn	No
CAN: QC: Saint-Georges de Champlain	QCSG	46.6232	-72.6442	21/05/2012 - 06/07/2012	Larva	QMFFP	Picea glauca	25 (15 : 10)	5695	Ind / Popn	No
CAN: QC: Saint-Lambert	QCSL	48.9538	-79.4748	2012	Adult	QMFFP	Pheromone lure	25 (25 : 0)	5592	Ind / Popn	No
CAN: QC: Saint-Narcisse	QCSN	46.5385	-72.5242	2012	Adult	QMFFP	Pheromone lure	17 (17 : 0)	5429	Ind	-
CAN: QC: Lac à la Truite 1	QCTR	49.045	-66.3484	04/06/2012 - 13/07/2012	Larva	QMFFP	Picea glauca	7 (1 : 6)	4637	Ind / Popn	QCLT-QCTR
CAN: QC: Val Brillant 2	QCVB	48.5106	-67.558	2012	Adult	QMFFP	Pheromone lure	16 (16 : 0)	5338	Ind / Popn	QCVB-QCVL
CAN: QC: Val Brillant 1	QCVL	48.5106	-67.558	28/05/2012 - 13/07/2012	Larva	QMFFP	Abies balsamea	25 (10 : 15)	5665	Ind / Popn	QCVB-QCVL
CAN: QC: Venosta 2	QCVN	45.8919	-76.0307	2012	Adult	QMFFP	Pheromone lure	14 (14 : 0)	5227	Ind / Popn	QCVN-QCVS
CAN: QC: Venosta 1	QCVS	45.8919	-76.0307	14/05/2012 - 29/06/2012	Larva	QMFFP	Picea glauca	25 (15 : 10)	5605	Ind / Popn	QCVN-QCVS
CAN: SK: N of Big River 2	SKBR	54.2382	-107.77	2012	Adult	BioForest Technologies	Pheromone lure	14 (14 : 0)	5189	Ind / Popn	SKBR-SKGL
CAN: SK: Fort à la Corne 1	SKFC	53.3783	-104.591	2012-06-12	Larva	SME	Picea glauca	21 (11 : 10)	5551	Ind / Popn	SKFC-SKFL
CAN: SK: Fort à la Corne 2	SKFL	53.3783	-104.591	2012	Adult	BioForest Technologies	Pheromone lure	16 (16 : 0)	5386	Ind / Popn	SKFC-SKFL
CAN: SK: N of Big River 1	SKGL	54.2382	-107.77	2012-06-16	Larva	SME	Picea glauca	24 (6 : 18)	5652	Ind / Popn	SKBR-SKGL
CAN: SK: Hudson Bay 1	SKHB	52.983	-102.357	2012-06-20	Larva	SME	Picea glauca	10 (4 : 6)	4957	Ind / Popn	SKHB-SKPP
CAN: SK: La Ronge 1	SKLR	55.0558	-105.809	2012-06-18	Larva	SME	Picea glauca	25 (15 : 10)	5696	Ind / Popn	SKLR-SKRO
CAN: SK: Hudson Bay 2	SKPP	52.983	-102.357	2012	Adult	BioForest Technologies	Pheromone lure	17 (17 : 0)	5375	Ind / Popn	SKHB-SKPP
CAN: SK: La Ronge 2	SKRO	55.0558	-105.809	2012	Adult	BioForest Technologies	Pheromone lure	17 (17 : 0)	5384	Ind / Popn	SKLR-SKRO
USA: WI: Wintergreen Lake	WIPT	45.8881	-90.2695	2003	Adult	V. Quinn	Pheromone lure	17 (17 : 0)	5372	Ind	-
USA: WV: Black Mountain	WVBM	38.2704	-80.2381	2011	Adult	A. Liebhold, E. Luzader	Pheromone lure	20 (20 : 0)	5334	Ind / Popn	No
USA: WV: Blister Run Swamp	WVBR	38.6004	-79.8516	2012	Adult	A. Liebhold	Pheromone lure	1 (1 : 0)	3834	Ind	-
USA: WV: East Run Greenbrier	WVBS	38.6762	-79.6623	2012	Adult	A. Liebhold	Pheromone lure	2 (2 : 0)	4029	Ind	-
USA: WV: Canaan Valley, Deer Run Trail	WVDR	39.0154	-79.4619	2012	Adult	A. Liebhold	Pheromone lure	2 (2 : 0)	4091	Ind	-
USA: WV: Canaan Valley, Freeland Rd Trail	WVFR	39.0255	-79.4278	2012	Adult	A. Liebhold	Pheromone lure	16 (16 : 0)	5133	Ind	-
CAN: YT: Dawson	YTDA	64.0706	-139.301	2013	Adult	YSRF	Pheromone lure	10 (10 : 0)	4821	Ind	-
CAN: YT: Faro	YTFA	62.1858	-133.431	2013	Adult	YSRF	Pheromone lure	5 (5 : 0)	4476	Ind	-
CAN: YT: Klondike Hwy km 590	YTKH	63.6164	-137.545	2013	Adult	YSRF	Pheromone lure	20 (20 : 0)	5281	Ind / Popn	No
CAN: YT: Pelly	YTPE	62.983	-136.507	2013	Adult	YSRF	Pheromone lure	18 (18 : 0)	5175	Ind / Popn	No
CAN: YT: Ross River	YTRR	61.7755	-131.809	2013	Adult	YSRF	Pheromone lure	1 (1 : 0)	3900	Ind	-
CAN: YT: Watson Lake	YTWL	60.1542	-128.889	2013	Adult	YSRF	Pheromone lure	1 (1 : 0)	3898	Ind	-
Abbreviations for Collectors:
AAF: Alberta Agriculture & Forestry
LFC: Laurentian Forestry Centre, J. Delisle and J. Regniere Labs
MSDF: Manitoba Sustainable Development, Forestry Branch
MFS: Maine Forest Service
NBERD: New Brunswick Energy and Resource Development
NDFLR: Newfoundland Department of Fisheries and Land Resources
NSDNR: Nova Scotia Department of Natural Resources
OMNRF: Ontario Ministry of Natural Resources and Forestry
QMFFP: Quebec Ministère des Forêts, de la Faune et des Parcs
SME: Saskatchewan Ministry of Environment
YSRF: Yukon Sustainable Resources, Forestry Branch
