# Supplementary material for: Continent‐wide population genomic structure and phylogeography of North America’s most destructive conifer defoliator, the spruce budworm (Choristoneura fumiferana)
Source: Ecol Evol. 2020 Jan 7;10(2):914–27. doi: 10.1002/ece3.5950 (PMC6988549; doi:10.1002/ece3.5950)
Supplement: Supplementary file 5 [file ECE3-10-914-s005.xlsx]

## Sheet: Sheet1
Table S2 Information on the ten single nucleotide polymorphisms (SNPs) with highest principal component loading values for axis 1. The dataset included all individuals and SNPs from the central and eastern spruce budworm subpopulations only (1844 individuals, 3650 SNPs). Information associated with each SNP includes marker name, PC axis 1 loading value, scaffold ID, size of scaffold, linkage grou…
Marker Name	PC-1 Loading Value	Scaffold ID	Size of Scaffold	LG	cM	Annotation	E-value	Organism	GenBank no.
sbw6_03Feb15_assembly_scf1481820_32081	0.332449	scf1481820	50564	4	40.68	-	-	-	-
sbw6_03Feb15_assembly_Path5088_60893	0.331995	Path5088	82731	4	40.68	-	-	-	-
sbw6_03Feb15_assembly_scf1429067_18653	0.321019	scf1429067	24989	4	40.68	glycerol-3-phosphate dehydrogenase [NAD(+)], cytoplasmic isoform X1	1e-13	Amyelois transitella	XP_013190272.1
sbw6_03Feb15_assembly_Path775_65315	0.197631	Path775	77486	4	40.68	zinc finger SWIM domain-containing protein 8-like, mRNA	5e-24	Papilio polytes	XM_013283235.1
sbw6_03Feb15_assembly_Path2796_17491	0.17162	Path2796	91923	8	22.47	-	-	-	-
sbw6_03Feb15_assembly_scf1429067_18620	0.153123	scf1429067	24989	4	40.68	glycerol-3-phosphate dehydrogenase [NAD(+)], cytoplasmic	9e-13	Pieris rapae	XP_022130613.1
sbw6_03Feb15_assembly_Path762_16787	0.0975197	Path762	95620	4	40.68	-	-	-	-
sbw6_03Feb15_assembly_Path2799_97460	0.0643141	Path2799	101053	4	37.33	opsin, ultraviolet-sensitive-like isoform X2	3e-08	Helicoverpa armigera	XP_021188534.1
sbw6_03Feb15_assembly_Path2799_97444	0.0461436	Path2799	101053	4	37.33	opsin, ultraviolet-sensitive-like isoform X2	6e-06	Helicoverpa armigera	XP_021188534.1
sbw6_03Feb15_assembly_Path681_109928	0.0411493	Path681	118640	4	40.68	zinc finger SWIM domain-containing protein 8-like isoform X2	5e-13	Vanessa tameamea	XP_026496753.1
