# Supplementary material for: Continent‐wide population genomic structure and phylogeography of North America’s most destructive conifer defoliator, the spruce budworm (Choristoneura fumiferana)
Source: Ecol Evol. 2020 Jan 7;10(2):914–27. doi: 10.1002/ece3.5950 (PMC6988549; doi:10.1002/ece3.5950)
Supplement: Supplementary file 6 [file ECE3-10-914-s006.xlsx]

## Sheet: Sheet1
Table S3 Summary of allele combinations within each geographic region for the three SNPs that appear to form a linkage block. Columns 2-4 report the three most common alleles, including the number and percent (in brackets) of spruce budworm individuals containing each allele combination for each of the regions. Column 5 reports the number of individuals containing other allele combinations within…
Geographic region	AAG	RMR	GCA	Other allele combination
western	106 (80.3%)	2 (1.5%)	0	AMG:15, ANG:2, RAG:1, RMG:6
central	483 (89.8%)	49 (9.1%)	2 (0.4%)	RMG:2, RNG:1, GCG:1
eastern (excluding WV)	334 (26.4%)	627 (49.6%)	289 (22.9%)	AMG:1, AMR:1, ANG:2, RCR:3, RMA:1, RMG:2, GMA:2, GMG:1, GNA:1
West Virginia	0	0	41 (100%)	-
